# Supplementary material for: Oxidation of Styrene to Benzaldehyde Catalyzed by Schiff Base Functionalized Triazolylidene Ni(II) Complexes
Source: Molecules. 2022 Aug 3;27(15):4941. doi: 10.3390/molecules27154941 (PMC9370366; doi:10.3390/molecules27154941)
Supplement: Supplementary file 1 [file molecules-27-04941-s001.zip]

Archive with 1 entries (1 files):
- molecules-1761276-supplementary.pdf
